# Supplementary material for: Photothermal Therapy with HER2-Targeted Silver Nanoparticles Leading to Cancer Remission
Source: Pharmaceutics. 2022 May 8;14(5):1013. doi: 10.3390/pharmaceutics14051013 (PMC9145338; doi:10.3390/pharmaceutics14051013)
Supplement: Supplementary file 1 [file pharmaceutics-14-01013-s001.zip]

Archive with 1 entries (1 files):
- pharmaceutics-1697856-Supplementary.pdf
